# Supplementary material for: Dog size and patterns of disease history across the canine age spectrum: Results from the Dog Aging Project
Source: PLoS One. 2024 Jan 17;19(1):e0295840. doi: 10.1371/journal.pone.0295840 (PMC10793924; doi:10.1371/journal.pone.0295840)
Supplement: S1 Table — (XLSX) [file pone.0295840.s001.xlsx]

## Sheet: Sheet 1
S1 Table: Owner-reported breed frequency
Breed	Frequency
Mixed breed	13923
Labrador Retriever, Purebred	1673
Golden Retriever, Purebred	1464
German Shepherd Dog, Purebred	608
Poodle, Purebred	465
Australian Shepherd, Purebred	432
Dachshund, Purebred	341
Border Collie, Purebred	298
Chihuahua, Purebred	229
Beagle, Purebred	206
Pembroke Welsh Corgi, Purebred	200
Boxer, Purebred	198
Shih Tzu, Purebred	193
Miniature Schnauzer, Purebred	192
Pug, Purebred	188
Havanese, Purebred	180
Cavalier King Charles Spaniel, Purebred	170
Yorkshire Terrier, Purebred	169
Great Dane, Purebred	163
Boston Terrier, Purebred	159
Greyhound, Purebred	159
Siberian Husky, Purebred	158
Shetland Sheepdog, Purebred	154
English Springer Spaniel, Purebred	150
Australian Cattle Dog, Purebred	145
Doberman Pinscher, Purebred	144
Cocker Spaniel, Purebred	136
French Bulldog, Purebred	135
German Shorthaired Pointer, Purebred	135
Jack Russell Terrier, Purebred	131
West Highland White Terrier, Purebred	127
American Pitbull Terrier, Purebred	111
Bernese Mountain Dog, Purebred	108
Pomeranian, Purebred	104
Newfoundland, Purebred	101
Collie, Purebred	99
Rottweiler, Purebred	97
Vizsla, Purebred	96
Poodle (Toy), Purebred	92
Basset Hound, Purebred	89
Brittany, Purebred	89
Great Pyrenees, Purebred	88
Soft Coated Wheaten Terrier, Purebred	86
Bulldog, Purebred	84
Bichon Frise, Purebred	81
Maltese, Purebred	77
Weimaraner, Purebred	76
Miniature American Shepherd, Purebred	74
American Staffordshire Terrier, Purebred	72
Cairn Terrier, Purebred	72
Rhodesian Ridgeback, Purebred	68
Portuguese Water Dog, Purebred	67
Shiba Inu, Purebred	67
non-AKC purebred	65
English Setter, Purebred	64
Rat Terrier, Purebred	61
Belgian Malinois, Purebred	55
Cardigan Welsh Corgi, Purebred	54
Dalmatian, Purebred	51
Alaskan Malamute, Purebred	50
Papillon, Purebred	50
Whippet, Purebred	50
Chesapeake Bay Retriever, Purebred	49
Miniature Pinscher, Purebred	48
Scottish Terrier, Purebred	48
St. Bernard, Purebred	47
English Cocker Spaniel, Purebred	46
Italian Greyhound, Purebred	45
Airedale Terrier, Purebred	44
Border Terrier, Purebred	44
Flat-Coated Retriever, Purebred	42
Mastiff, Purebred	42
Coton De Tulear, Purebred	40
Irish Wolfhound, Purebred	40
Keeshond, Purebred	39
Old English Sheepdog, Purebred	39
Samoyed, Purebred	38
American Eskimo Dog, Purebred	36
Catahoula Leopard Dog, Purebred	36
Akita, Purebred	33
Irish Setter, Purebred	33
Wirehaired Pointing Griffon, Purebred	33
Belgian Tervuren, Purebred	32
Nova Scotia Duck Tolling Retriever, Purebred	30
Bouvier des Flandres, Purebred	29
Leonberger, Purebred	28
Welsh Terrier, Purebred	28
Basenji, Purebred	27
Lhasa Apso, Purebred	27
Pekingese, Purebred	27
Cane Corso, Purebred	26
Treeing Walker Coonhound, Purebred	26
Giant Schnauzer, Purebred	24
Norwich Terrier, Purebred	24
Bullmastiff, Purebred	23
Parson Russell Terrier, Purebred	23
Bull Terrier, Purebred	22
Carolina Dog, Purebred	22
Schipperke, Purebred	21
Boykin Spaniel, Purebred	20
Chinese Shar-Pei, Purebred	20
German Wirehaired Pointer, Purebred	20
Brussels Griffon, Purebred	19
Chinese Crested, Purebred	19
Bluetick Coonhound, Purebred	18
English Shepherd, Purebred	18
Pointer, Purebred	18
Silky Terrier, Purebred	18
Wire Fox Terrier, Purebred	18
Bloodhound, Purebred	17
Borzoi, Purebred	17
Standard Schnauzer, Purebred	17
Tibetan Terrier, Purebred	17
Anatolian Shepherd Dog, Purebred	16
Gordon Setter, Purebred	16
Norwegian Elkhound, Purebred	16
Greater Swiss Mountain Dog, Purebred	14
Spinone Italiano, Purebred	14
Entlebucher Mountain Dog, Purebred	12
Irish Water Spaniel, Purebred	12
Norfolk Terrier, Purebred	12
Bearded Collie, Purebred	11
Belgian Sheepdog, Purebred	11
Icelandic Sheepdog, Purebred	11
Russell Terrier, Purebred	11
Smooth Fox Terrier, Purebred	11
Staffordshire Bull Terrier, Purebred	11
Biewer Terrier, Purebred	10
Black Russian Terrier, Purebred	10
Redbone Coonhound, Purebred	10
Afghan Hound, Purebred	9
Australian Terrier, Purebred	9
Chinook, Purebred	9
Chow Chow, Purebred	9
Dutch Shepherd, Purebred	9
Irish Terrier, Purebred	9
Lagotto Romagnolo, Purebred	9
Saluki, Purebred	9
Tibetan Spaniel, Purebred	9
Toy Fox Terrier, Purebred	9
Clumber Spaniel, Purebred	8
Kerry Blue Terrier, Purebred	8
Petit Basset Griffon Vendeen, Purebred	8
Plott, Purebred	8
Black and Tan Coonhound, Purebred	7
Neapolitan Mastiff, Purebred	7
Silken Windhound, Purebred	7
American English Coonhound, Purebred	6
American Hairless Terrier, Purebred	6
Boerboel, Purebred	6
Briard, Purebred	6
German Spitz, Purebred	6
Irish Red and White Setter, Purebred	6
Japanese Chin, Purebred	6
Miniature Bull Terrier, Purebred	6
Pudelpointer, Purebred	6
Taiwan Dog, Purebred	6
Welsh Springer Spaniel, Purebred	6
Affenpinscher, Purebred	5
Australian Kelpie, Purebred	5
Berger Picard, Purebred	5
Dogo Argentino, Purebred	5
German Pinscher, Purebred	5
Lakeland Terrier, Purebred	5
Xoloitzcuintli, Purebred	5
Barbet, Purebred	4
Canaan Dog, Purebred	4
Dogue de Bordeaux, Purebred	4
English Toy Spaniel, Purebred	4
Eurasier, Purebred	4
Field Spaniel, Purebred	4
Ibizan Hound, Purebred	4
Kuvasz, Purebred	4
Manchester Terrier, Purebred	4
Stabyhoun, Purebred	4
American Foxhound, Purebred	3
American Water Spaniel, Purebred	3
Beauceron, Purebred	3
Bedlington Terrier, Purebred	3
Black Mouth Cur, Purebred	3
Curly-Coated Retriever, Purebred	3
Dandie Dinmont Terrier, Purebred	3
Glen of Imaal Terrier, Purebred	3
Jindo, Purebred	3
Perro de Presa Canario, Purebred	3
Puli, Purebred	3
Sealyham Terrier, Purebred	3
Small Musterlander Pointer, Purebred	3
Tibetan Mastiff, Purebred	3
Appenzeller Sennenhund, Purebred	2
Australian Stumpy Tail Cattle Dog, Purebred	2
Bolognese, Purebred	2
Caucasian Shepherd Dog, Purebred	2
Finish Spitz, Purebred	2
French Spaniel, Purebred	2
Hovawart, Purebred	2
Karelian Bear Dog, Purebred	2
Komondor, Purebred	2
Lowchen, Purebred	2
Mountain Cur, Purebred	2
Otterhound, Purebred	2
Peruvian Inca Orchid, Purebred	2
Polish Lowland Sheepdog, Purebred	2
Scottish Deerhound, Purebred	2
Skye Terrier, Purebred	2
Sussex Spaniel, Purebred	2
Teddy Roosevelt Terrier, Purebred	2
Basset Fauve de Bretagne, Purebred	1
Bavarian Mountain Scent Hound, Purebred	1
Belgian Laekenois, Purebred	1
Bergamasco, Purebred	1
Bracco Italiano, Purebred	1
Braque de Bourbonnais, Purebred	1
Braque Francais Pyrenean, Purebred	1
Broholmer, Purebred	1
Cesky Terrier, Purebred	1
Cirneco Dell'Etna, Purebred	1
Finnish Lapphund, Purebred	1
Grand Basset Griffon Vendeen, Purebred	1
Hamiltonstovare, Purebred	1
Jagdterrier, Purebred	1
Kai Ken, Purebred	1
Lancashire Heeler, Purebred	1
Nederlandse Kooikerhondje, Purebred	1
Norwegian Lundhund, Purebred	1
Pharaoh Hound, Purebred	1
Portuguese Podengo Pequeno, Purebred	1
Portuguese Podengo, Purebred	1
Pyrenean Shepherd, Purebred	1
Romanian Mioritic Shepherd Dog, Purebred	1
Shikoku, Purebred	1
Slovensky Cuvac, Purebred	1
Spanish Water Dog, Purebred	1
Thai Ridgeback, Purebred	1
Tosa, Purebred	1
Transylvanian Hound, Purebred	1
Treeing Tennessee Brindle, Purebred	1
Working Kelpie, Purebred	1
Note: Mixed breeds were grouped together as a single group.
