# Supplementary material for: Dog size and patterns of disease history across the canine age spectrum: Results from the Dog Aging Project
Source: PLoS One. 2024 Jan 17;19(1):e0295840. doi: 10.1371/journal.pone.0295840 (PMC10793924; doi:10.1371/journal.pone.0295840)
Supplement: S3 Appendix — (XLSX) [file pone.0295840.s004.xlsx]

## Sheet: Sheet1
Table 1: Proportion with Skin Disorder History by Weight Category
Skin	Weight Category					Total (N=7915)
	<10kg (N=1628)	10 to <20 (N=1531)	20 to <30 (N=2369)	30 to <40 (N=1621)	>=40 (N=766)
Seasonal allergies	382 (23%)	368 (24%)	538 (23%)	404 (25%)	186 (24%)	1878 (24%)
Pruritis (itchy skin)	272 (17%)	231 (15%)	337 (14%)	241 (15%)	83 (11%)	1164 (15%)
Sebaceous cysts	221 (14%)	189 (12%)	275 (12%)	185 (11%)	72 (9%)	942 (12%)
Food or medicine allergies that affect the skin	146 (9%)	152 (10%)	247 (10%)	182 (11%)	115 (15%)	842 (11%)
Chronic or recurrent hot spots	131 (8%)	130 (8%)	216 (9%)	215 (13%)	136 (18%)	828 (10%)
Fleas	228 (14%)	184 (12%)	224 (9%)	125 (8%)	49 (6%)	810 (10%)
Other	174 (11%)	136 (9%)	242 (10%)	163 (10%)	69 (9%)	784 (10%)
Atopic dermatitis (atopy)	164 (10%)	135 (9%)	243 (10%)	161 (10%)	71 (9%)	774 (10%)
Ticks	115 (7%)	153 (10%)	239 (10%)	128 (8%)	57 (7%)	692 (9%)
Chronic or recurrent skin infections	96 (6%)	87 (6%)	122 (5%)	120 (7%)	66 (9%)	491 (6%)
Flea allergy dermatitis	120 (7%)	80 (5%)	114 (5%)	67 (4%)	26 (3%)	407 (5%)
Contact dermatitis	71 (4%)	71 (5%)	105 (4%)	110 (7%)	38 (5%)	395 (5%)
Alopecia (hair loss)	92 (6%)	63 (4%)	113 (5%)	69 (4%)	19 (2%)	356 (4%)
Non specific dermatosis	56 (3%)	61 (4%)	110 (5%)	73 (5%)	40 (5%)	340 (4%)
Lick granuloma	32 (2%)	53 (3%)	82 (3%)	80 (5%)	39 (5%)	286 (4%)
Pyoderma or bacterial dermatitis	46 (3%)	52 (3%)	75 (3%)	56 (3%)	30 (4%)	259 (3%)
Systemic demodectic mange	17 (1%)	39 (3%)	55 (2%)	32 (2%)	12 (2%)	155 (2%)
Sarcoptic mange	22 (1%)	28 (2%)	47 (2%)	24 (1%)	10 (1%)	131 (2%)
Seborrhea or seborrheic dermatitis (greasy skin)	24 (1%)	12 (<1%)	17 (<1%)	14 (<1%)	4 (<1%)	71 (<1%)
Pododermatitis	7 (<1%)	10 (<1%)	16 (<1%)	13 (<1%)	2 (<1%)	48 (<1%)
Discoid lupus erythematosus (DLE)	3 (<1%)	3 (<1%)	6 (<1%)	5 (<1%)	3 (<1%)	20 (<1%)
Ichthyosis	1 (<1%)	0 (<1%)	8 (<1%)	7 (<1%)	0 (<1%)	16 (<1%)
Sebaceous adenitis	3 (<1%)	4 (<1%)	5 (<1%)	2 (<1%)	0 (<1%)	14 (<1%)
Pemphigus foliaceus (PF)	2 (<1%)	2 (<1%)	3 (<1%)	3 (<1%)	1 (<1%)	11 (<1%)
Systemic lupus erythematosus (SLE)	0 (<1%)	0 (<1%)	3 (<1%)	1 (<1%)	0 (<1%)	4 (<1%)
Panepidermal pustular pemphigus (PPP)	0 (<1%)	1 (<1%)	1 (<1%)	0 (<1%)	0 (<1%)	2 (<1%)
Pemphigus erythematosus (PE)	0 (<1%)	0 (<1%)	0 (<1%)	1 (<1%)	0 (<1%)	1 (<1%)
Pemphigus vulgaris (PV)	1 (<1%)	0 (<1%)	0 (<1%)	0 (<1%)	0 (<1%)	1 (<1%)
Paraneoplastic pemphigus (PNP)	0 (<1%)	0 (<1%)	0 (<1%)	0 (<1%)	0 (<1%)	0 (<1%)
Polymyositis	0 (<1%)	0 (<1%)	0 (<1%)	0 (<1%)	0 (<1%)	0 (<1%)
Table 2: Proportion with Infectious or Parasitic Disease History by Weight Category
Infectious	Weight Category					Total (N=7338)
	<10kg (N=1186)	10 to <20 (N=1593)	20 to <30 (N=2440)	30 to <40 (N=1478)	>=40 (N=641)
Giardia	330 (28%)	450 (28%)	638 (26%)	373 (25%)	167 (26%)	1958 (27%)
Bordetella and or parainfluenza (kennel cough)	209 (18%)	263 (17%)	438 (18%)	257 (17%)	110 (17%)	1277 (17%)
Tapeworms	136 (11%)	171 (11%)	275 (11%)	164 (11%)	69 (11%)	815 (11%)
Roundworms	107 (9%)	167 (10%)	263 (11%)	147 (10%)	94 (15%)	778 (11%)
Lyme disease	93 (8%)	153 (10%)	246 (10%)	160 (11%)	58 (9%)	710 (10%)
Hookworms	94 (8%)	172 (11%)	241 (10%)	154 (10%)	46 (7%)	707 (10%)
Gastrointestinal parasites	78 (7%)	127 (8%)	177 (7%)	115 (8%)	46 (7%)	543 (7%)
Heartworm infection	63 (5%)	98 (6%)	195 (8%)	86 (6%)	33 (5%)	475 (6%)
Coccidia	78 (7%)	98 (6%)	144 (6%)	78 (5%)	40 (6%)	438 (6%)
Other	51 (4%)	88 (6%)	110 (5%)	60 (4%)	29 (5%)	338 (5%)
Anaplasmosis	30 (3%)	68 (4%)	119 (5%)	47 (3%)	37 (6%)	301 (4%)
Whipworms	35 (3%)	67 (4%)	99 (4%)	44 (3%)	23 (4%)	268 (4%)
Ehrlichiosis	22 (2%)	51 (3%)	98 (4%)	51 (3%)	21 (3%)	243 (3%)
Parvovirus	40 (3%)	45 (3%)	70 (3%)	59 (4%)	22 (3%)	236 (3%)
Dermatophytosis (ringworm)	14 (1%)	25 (2%)	32 (1%)	16 (1%)	7 (1%)	94 (1%)
Fever of unknown origin	13 (1%)	16 (1%)	24 (<1%)	11 (<1%)	6 (<1%)	70 (<1%)
Influenza	10 (<1%)	7 (<1%)	11 (<1%)	9 (<1%)	7 (1%)	44 (<1%)
Leptospirosis	12 (1%)	6 (<1%)	12 (<1%)	8 (<1%)	5 (<1%)	43 (<1%)
MRSA MRSP	7 (<1%)	3 (<1%)	11 (<1%)	15 (1%)	6 (<1%)	42 (<1%)
Coccidioidomycosis	4 (<1%)	4 (<1%)	12 (<1%)	9 (<1%)	2 (<1%)	31 (<1%)
Campylobacteriosis	4 (<1%)	5 (<1%)	10 (<1%)	3 (<1%)	4 (<1%)	26 (<1%)
Distemper	2 (<1%)	8 (<1%)	6 (<1%)	5 (<1%)	1 (<1%)	22 (<1%)
Babesiosis	4 (<1%)	2 (<1%)	9 (<1%)	5 (<1%)	1 (<1%)	21 (<1%)
Rocky Mountain Spotted Fever (RMSF)	3 (<1%)	2 (<1%)	8 (<1%)	0 (<1%)	8 (1%)	21 (<1%)
Granuloma	0 (<1%)	4 (<1%)	6 (<1%)	8 (<1%)	2 (<1%)	20 (<1%)
Salmon poisoning	0 (<1%)	3 (<1%)	8 (<1%)	6 (<1%)	1 (<1%)	18 (<1%)
Isospora	3 (<1%)	3 (<1%)	6 (<1%)	4 (<1%)	1 (<1%)	17 (<1%)
Blastomycosis	0 (<1%)	2 (<1%)	4 (<1%)	2 (<1%)	4 (<1%)	12 (<1%)
Aspergillosis	0 (<1%)	1 (<1%)	6 (<1%)	1 (<1%)	0 (<1%)	8 (<1%)
Cryptococcus	0 (<1%)	2 (<1%)	4 (<1%)	2 (<1%)	0 (<1%)	8 (<1%)
Mycobacterium	0 (<1%)	0 (<1%)	4 (<1%)	2 (<1%)	0 (<1%)	6 (<1%)
Salmonellosis	0 (<1%)	0 (<1%)	0 (<1%)	5 (<1%)	1 (<1%)	6 (<1%)
Toxoplasma	0 (<1%)	0 (<1%)	3 (<1%)	1 (<1%)	0 (<1%)	4 (<1%)
Brucellosis	0 (<1%)	0 (<1%)	2 (<1%)	1 (<1%)	0 (<1%)	3 (<1%)
Histoplasmosis	1 (<1%)	0 (<1%)	0 (<1%)	1 (<1%)	0 (<1%)	2 (<1%)
Leishmaniasis	0 (<1%)	0 (<1%)	0 (<1%)	1 (<1%)	0 (<1%)	1 (<1%)
Plague (Yersinia pestis)	0 (<1%)	0 (<1%)	1 (<1%)	0 (<1%)	0 (<1%)	1 (<1%)
Tularemia	0 (<1%)	0 (<1%)	1 (<1%)	0 (<1%)	0 (<1%)	1 (<1%)
Chagas disease (trypanosomiasis)	0 (<1%)	0 (<1%)	0 (<1%)	0 (<1%)	0 (<1%)	0 (<1%)
Hepatozoonosis	0 (<1%)	0 (<1%)	0 (<1%)	0 (<1%)	0 (<1%)	0 (<1%)
Pythium	0 (<1%)	0 (<1%)	0 (<1%)	0 (<1%)	0 (<1%)	0 (<1%)
Table 3: Proportion with Orthopedic Disorder History by Weight Category
Orthopedic	Weight Category					Total (N=5287)
	<10kg (N=1187)	10 to <20 (N=931)	20 to <30 (N=1461)	30 to <40 (N=1181)	>=40 (N=527)
Osteoarthritis	246 (21%)	323 (35%)	584 (40%)	430 (36%)	194 (37%)	1777 (34%)
Cruciate ligament rupture	104 (9%)	146 (16%)	334 (23%)	267 (23%)	131 (25%)	982 (19%)
Patellar luxation	492 (41%)	104 (11%)	56 (4%)	30 (3%)	11 (2%)	693 (13%)
Hip dysplasia	61 (5%)	72 (8%)	209 (14%)	200 (17%)	98 (19%)	640 (12%)
Other	112 (9%)	122 (13%)	156 (11%)	112 (9%)	50 (9%)	552 (10%)
Lameness (chronic or recurrent)	58 (5%)	101 (11%)	158 (11%)	127 (11%)	36 (7%)	480 (9%)
Degenerative joint disease	59 (5%)	63 (7%)	122 (8%)	104 (9%)	37 (7%)	385 (7%)
Intervertebral disc disease (IVDD)	167 (14%)	77 (8%)	41 (3%)	20 (2%)	13 (2%)	318 (6%)
Elbow dysplasia	23 (2%)	20 (2%)	50 (3%)	61 (5%)	30 (6%)	184 (3%)
Rheumatoid arthritis	35 (3%)	34 (4%)	47 (3%)	47 (4%)	17 (3%)	180 (3%)
Spondylosis	10 (<1%)	29 (3%)	46 (3%)	28 (2%)	9 (2%)	122 (2%)
Growth deformity	10 (<1%)	7 (<1%)	10 (<1%)	7 (<1%)	8 (2%)	42 (<1%)
Panosteitis	0 (<1%)	2 (<1%)	8 (<1%)	20 (2%)	11 (2%)	41 (<1%)
Osteochondritis dissecans (OCD)	0 (<1%)	6 (<1%)	8 (<1%)	10 (<1%)	14 (3%)	38 (<1%)
Carpal subluxation syndrome	7 (<1%)	3 (<1%)	5 (<1%)	4 (<1%)	0 (<1%)	19 (<1%)
Dwarfism	3 (<1%)	5 (<1%)	1 (<1%)	0 (<1%)	0 (<1%)	9 (<1%)
Osteomyelitis	1 (<1%)	0 (<1%)	1 (<1%)	4 (<1%)	2 (<1%)	8 (<1%)
Table 4: Proportion with Gastrointestinal Disorder History by Weight Category
Gastrointestinal	Weight Category					Total (N=3913)
	<10kg (N=892)	10 to <20 (N=786)	20 to <30 (N=1118)	30 to <40 (N=749)	>=40 (N=368)
Chronic or recurrent diarrhea	150 (17%)	168 (21%)	217 (19%)	163 (22%)	88 (24%)	786 (20%)
Anal sac impaction	210 (24%)	157 (20%)	194 (17%)	108 (14%)	51 (14%)	720 (18%)
Foreign body ingestion or blockage	112 (13%)	110 (14%)	213 (19%)	178 (24%)	72 (20%)	685 (18%)
Food or medicine allergies	122 (14%)	127 (16%)	184 (16%)	137 (18%)	76 (21%)	646 (17%)
Other	102 (11%)	92 (12%)	112 (10%)	81 (11%)	31 (8%)	418 (11%)
Irritable bowel syndrome (IBS or inflammatory bowel disease IBD)	98 (11%)	73 (9%)	100 (9%)	55 (7%)	34 (9%)	360 (9%)
Chronic or recurrent vomiting	103 (12%)	69 (9%)	88 (8%)	49 (7%)	17 (5%)	326 (8%)
Hemorrhagic gastroenteritis (HGE or stress colitis acute)	71 (8%)	56 (7%)	56 (5%)	45 (6%)	20 (5%)	248 (6%)
Other allergies	28 (3%)	20 (3%)	36 (3%)	17 (2%)	14 (4%)	115 (3%)
Bilious vomiting syndrome	26 (3%)	28 (4%)	27 (2%)	14 (2%)	7 (2%)	102 (3%)
Fecal incontinence	12 (1%)	21 (3%)	31 (3%)	16 (2%)	7 (2%)	87 (2%)
Constipation	24 (3%)	18 (2%)	24 (2%)	9 (1%)	3 (<1%)	78 (2%)
Bloat with torsion (GDV)	1 (<1%)	6 (<1%)	28 (3%)	20 (3%)	10 (3%)	65 (2%)
Idiopathic canine colitis (chronic)	8 (<1%)	11 (1%)	15 (1%)	6 (<1%)	6 (2%)	46 (1%)
Megaesophagus	4 (<1%)	0 (<1%)	6 (<1%)	6 (<1%)	5 (1%)	21 (<1%)
Protein losing enteropathy (PLE)	7 (<1%)	3 (<1%)	3 (<1%)	2 (<1%)	0 (<1%)	15 (<1%)
Malabsorptive disorder	3 (<1%)	2 (<1%)	4 (<1%)	1 (<1%)	2 (<1%)	12 (<1%)
Lymphangiectasia	4 (<1%)	2 (<1%)	3 (<1%)	0 (<1%)	1 (<1%)	10 (<1%)
Pyloric stenosis	0 (<1%)	0 (<1%)	2 (<1%)	0 (<1%)	0 (<1%)	2 (<1%)
Table 5: Proportion with Eye Disorder History by Weight Category
Eye	Weight Category					Total (N=3625)
	<10kg (N=1079)	10 to <20 (N=800)	20 to <30 (N=934)	30 to <40 (N=571)	>=40 (N=241)
Adult onset cataracts	470 (44%)	238 (30%)	245 (26%)	123 (22%)	38 (16%)	1114 (31%)
Conjunctivitis	117 (11%)	173 (22%)	275 (29%)	138 (24%)	56 (23%)	759 (21%)
Other	142 (13%)	115 (14%)	142 (15%)	116 (20%)	44 (18%)	559 (15%)
Corneal ulcer	119 (11%)	75 (9%)	66 (7%)	50 (9%)	11 (5%)	321 (9%)
Dry eye (KCS)	134 (12%)	78 (10%)	50 (5%)	18 (3%)	7 (3%)	287 (8%)
Blindness (acquired)	108 (10%)	53 (7%)	52 (6%)	21 (4%)	3 (1%)	237 (7%)
Nuclear sclerosis (whitening of the eye)	73 (7%)	54 (7%)	55 (6%)	26 (5%)	3 (1%)	211 (6%)
Third eyelid prolapse (cherry eye)	65 (6%)	61 (8%)	29 (3%)	20 (4%)	20 (8%)	195 (5%)
Entropion (eyelid rolled in)	7 (<1%)	18 (2%)	61 (7%)	33 (6%)	54 (22%)	173 (5%)
Glaucoma	47 (4%)	29 (4%)	24 (3%)	12 (2%)	5 (2%)	117 (3%)
Uveitis	13 (1%)	12 (2%)	25 (3%)	17 (3%)	3 (1%)	70 (2%)
Progressive retinal atrophy or degeneration	22 (2%)	14 (2%)	16 (2%)	13 (2%)	2 (<1%)	67 (2%)
Juvenile cataracts	13 (1%)	9 (1%)	15 (2%)	16 (3%)	8 (3%)	61 (2%)
Iris cyst	3 (<1%)	7 (<1%)	10 (1%)	19 (3%)	8 (3%)	47 (1%)
Distichia	12 (1%)	7 (<1%)	17 (2%)	9 (2%)	0 (<1%)	45 (1%)
Ectropion (eyelid rolled out)	8 (<1%)	3 (<1%)	10 (1%)	9 (2%)	14 (6%)	44 (1%)
Retinal detachment	15 (1%)	10 (1%)	6 (<1%)	2 (<1%)	1 (<1%)	34 (<1%)
Pigmentary uveitis	1 (<1%)	0 (<1%)	7 (<1%)	9 (2%)	2 (<1%)	19 (<1%)
Imperforate lacrimal punctum	4 (<1%)	1 (<1%)	2 (<1%)	0 (<1%)	0 (<1%)	7 (<1%)
Table 6: Proportion with Ear, Nose, and Throat Disorder History by Weight Category
Ear, Nose, and Throat	Weight Category					Total (N=3569)
	<10kg (N=827)	10 to <20 (N=713)	20 to <30 (N=915)	30 to <40 (N=752)	>=40 (N=362)
Chronic or recurrent ear infections	312 (38%)	334 (47%)	534 (58%)	538 (72%)	280 (77%)	1998 (56%)
Hearing loss (incompletely deaf)	252 (30%)	177 (25%)	140 (15%)	68 (9%)	16 (4%)	653 (18%)
Deafness (acquired)	175 (21%)	102 (14%)	80 (9%)	40 (5%)	8 (2%)	405 (11%)
Other	72 (9%)	64 (9%)	76 (8%)	69 (9%)	27 (7%)	308 (9%)
Ear mites	71 (9%)	62 (9%)	77 (8%)	48 (6%)	31 (9%)	289 (8%)
Hematoma	5 (<1%)	20 (3%)	66 (7%)	51 (7%)	18 (5%)	160 (4%)
Rhinitis	27 (3%)	17 (2%)	26 (3%)	9 (1%)	3 (<1%)	82 (2%)
Epistaxis (nose bleeds)	1 (<1%)	1 (<1%)	10 (1%)	4 (<1%)	4 (1%)	20 (<1%)
Tonsillitis	4 (<1%)	5 (<1%)	5 (<1%)	0 (<1%)	2 (<1%)	16 (<1%)
Pharyngitis	3 (<1%)	3 (<1%)	6 (<1%)	1 (<1%)	1 (<1%)	14 (<1%)
Table 7: Proportion with Kidney or Urinary Disorder History by Weight Category
Kidney	Weight Category					Total (N=2121)
	<10kg (N=530)	10 to <20 (N=452)	20 to <30 (N=639)	30 to <40 (N=369)	>=40 (N=131)
Urinary tract infection (chronic or recurrent)	173 (33%)	161 (36%)	266 (42%)	155 (42%)	57 (44%)	812 (38%)
Urinary incontinence	96 (18%)	133 (29%)	231 (36%)	130 (35%)	45 (34%)	635 (30%)
Urinary crystals or stones in bladder or urethra	176 (33%)	95 (21%)	86 (13%)	53 (14%)	12 (9%)	422 (20%)
Chronic kidney disease	80 (15%)	53 (12%)	52 (8%)	24 (7%)	5 (4%)	214 (10%)
Other	57 (11%)	39 (9%)	60 (9%)	32 (9%)	14 (11%)	202 (10%)
Acute kidney failure	24 (5%)	8 (2%)	20 (3%)	8 (2%)	8 (6%)	68 (3%)
Proteinuria	18 (3%)	14 (3%)	17 (3%)	9 (2%)	4 (3%)	62 (3%)
Kidney stones	22 (4%)	8 (2%)	9 (1%)	2 (<1%)	0 (<1%)	41 (2%)
Pyelonephritis (kidney infection)	3 (<1%)	4 (<1%)	4 (<1%)	4 (1%)	0 (<1%)	15 (<1%)
Renal dysplasia	2 (<1%)	0 (<1%)	3 (<1%)	1 (<1%)	0 (<1%)	6 (<1%)
Ectopic ureter	0 (<1%)	2 (<1%)	3 (<1%)	0 (<1%)	0 (<1%)	5 (<1%)
Bladder prolapse	1 (<1%)	1 (<1%)	1 (<1%)	0 (<1%)	0 (<1%)	3 (<1%)
Urethral prolapse	0 (<1%)	0 (<1%)	2 (<1%)	0 (<1%)	1 (<1%)	3 (<1%)
Tubular disorder (such as Fanconi syndrome)	2 (<1%)	0 (<1%)	0 (<1%)	0 (<1%)	0 (<1%)	2 (<1%)
Table 8-1: Proportion with Cancer or Tumors History by Weight Category (Areas of Body)
Cancer (Areas of Body)	Weight Category					Total (N=1751)
	<10kg (N=273)	10 to <20 (N=327)	20 to <30 (N=565)	30 to <40 (N=428)	>=40 (N=158)
Skin of trunk, body, or head	61 (22%)	75 (23%)	186 (33%)	136 (32%)	44 (28%)	502 (29%)
Muscle or other soft tissue	55 (20%)	61 (19%)	118 (21%)	106 (25%)	36 (23%)	376 (21%)
Skin of limb or foot	30 (11%)	39 (12%)	99 (18%)	61 (14%)	25 (16%)	254 (15%)
Other location of cancer	15 (5%)	33 (10%)	37 (7%)	36 (8%)	7 (4%)	128 (7%)
Oral (mouth) cavity	15 (5%)	23 (7%)	32 (6%)	29 (7%)	9 (6%)	108 (6%)
Spleen	7 (3%)	24 (7%)	35 (6%)	18 (4%)	7 (4%)	91 (5%)
Bone or joint	8 (3%)	8 (2%)	20 (4%)	26 (6%)	21 (13%)	83 (5%)
Mammary (breast) tissue	27 (10%)	12 (4%)	20 (4%)	9 (2%)	6 (4%)	74 (4%)
Lymph nodes	7 (3%)	17 (5%)	13 (2%)	28 (7%)	6 (4%)	71 (4%)
Liver	10 (4%)	11 (3%)	20 (4%)	11 (3%)	1 (<1%)	53 (3%)
Anal sac	9 (3%)	12 (4%)	14 (2%)	13 (3%)	1 (<1%)	49 (3%)
Eye	12 (4%)	8 (2%)	12 (2%)	10 (2%)	4 (3%)	46 (3%)
Ear	9 (3%)	7 (2%)	15 (3%)	10 (2%)	4 (3%)	45 (3%)
Lung	5 (2%)	8 (2%)	7 (1%)	12 (3%)	2 (1%)	34 (2%)
Perianal area	7 (3%)	6 (2%)	10 (2%)	6 (1%)	0 (<1%)	29 (2%)
Dont know	3 (1%)	5 (2%)	11 (2%)	7 (2%)	2 (1%)	28 (2%)
Gastrointestinal tract (stomach and/or intestine)	4 (1%)	7 (2%)	8 (1%)	4 (<1%)	3 (2%)	26 (1%)
Adrenal gland	7 (3%)	6 (2%)	7 (1%)	2 (<1%)	1 (<1%)	23 (1%)
Bladder or urethra	8 (3%)	9 (3%)	6 (1%)	0 (<1%)	0 (<1%)	23 (1%)
Rectum	2 (<1%)	4 (1%)	10 (2%)	4 (<1%)	2 (1%)	22 (1%)
Thyroid	7 (3%)	1 (<1%)	7 (1%)	4 (<1%)	0 (<1%)	19 (1%)
Nose or nasal passage	3 (1%)	3 (<1%)	7 (1%)	4 (<1%)	1 (<1%)	18 (1%)
Nerve sheath	1 (<1%)	5 (2%)	4 (<1%)	5 (1%)	3 (2%)	18 (1%)
Blood	3 (1%)	2 (<1%)	5 (<1%)	6 (1%)	1 (<1%)	17 (<1%)
Brain	1 (<1%)	3 (<1%)	4 (<1%)	3 (<1%)	1 (<1%)	12 (<1%)
Kidney	4 (1%)	0 (<1%)	2 (<1%)	4 (<1%)	2 (1%)	12 (<1%)
Testicle	1 (<1%)	2 (<1%)	0 (<1%)	3 (<1%)	3 (2%)	9 (<1%)
Venereal (vagina, labia, penis, prepuce)	2 (<1%)	2 (<1%)	2 (<1%)	3 (<1%)	0 (<1%)	9 (<1%)
Pancreas	3 (1%)	0 (<1%)	5 (<1%)	0 (<1%)	0 (<1%)	8 (<1%)
Pituitary gland	0 (<1%)	1 (<1%)	6 (1%)	0 (<1%)	0 (<1%)	7 (<1%)
Spinal cord	1 (<1%)	2 (<1%)	3 (<1%)	0 (<1%)	1 (<1%)	7 (<1%)
Cardiac (heart) tissue	0 (<1%)	1 (<1%)	3 (<1%)	2 (<1%)	0 (<1%)	6 (<1%)
Gallbladder or bile duct	0 (<1%)	1 (<1%)	2 (<1%)	2 (<1%)	0 (<1%)	5 (<1%)
Ovary or uterus	1 (<1%)	3 (<1%)	1 (<1%)	0 (<1%)	0 (<1%)	5 (<1%)
Prostate	0 (<1%)	3 (<1%)	1 (<1%)	0 (<1%)	0 (<1%)	4 (<1%)
Esophagus	0 (<1%)	0 (<1%)	1 (<1%)	0 (<1%)	0 (<1%)	1 (<1%)
Table 8-2: Proportion with Cancer or Tumors History by Weight Category (Types of Cancer)
Cancer (Types of Cancer)	Weight Category					Total (N=1751)
	<10kg (N=273)	10 to <20 (N=327)	20 to <30 (N=565)	30 to <40 (N=428)	>=40 (N=158)
Don't know	95 (35%)	112 (34%)	124 (22%)	117 (27%)	51 (32%)	499 (28%)
Mast cell tumor	39 (14%)	50 (15%)	140 (25%)	97 (23%)	23 (15%)	349 (20%)
Lipoma	29 (11%)	40 (12%)	76 (13%)	52 (12%)	20 (13%)	217 (12%)
Other type of cancer	23 (8%)	30 (9%)	42 (7%)	30 (7%)	16 (10%)	141 (8%)
Soft tissue sarcoma	7 (3%)	14 (4%)	29 (5%)	17 (4%)	7 (4%)	74 (4%)
Melanoma	9 (3%)	7 (2%)	24 (4%)	15 (4%)	7 (4%)	62 (4%)
Carcinoma (not listed elsewhere)	9 (3%)	10 (3%)	17 (3%)	15 (4%)	6 (4%)	57 (3%)
Lymphoma lymphosarcoma	6 (2%)	8 (2%)	7 (1%)	25 (6%)	4 (3%)	50 (3%)
Sarcoma (not listed elsewhere)	4 (1%)	7 (2%)	19 (3%)	15 (4%)	2 (1%)	47 (3%)
Adenoma (not listed elsewhere)	10 (4%)	10 (3%)	15 (3%)	7 (2%)	1 (<1%)	43 (2%)
Adenocarcinoma (not listed elsewhere)	6 (2%)	11 (3%)	17 (3%)	8 (2%)	0 (<1%)	42 (2%)
Hemangiosarcoma	2 (<1%)	7 (2%)	18 (3%)	12 (3%)	2 (1%)	41 (2%)
Histiocytoma	5 (2%)	8 (2%)	17 (3%)	5 (1%)	3 (2%)	38 (2%)
Basal cell tumor	8 (3%)	6 (2%)	10 (2%)	9 (2%)	2 (1%)	35 (2%)
Osteosarcoma	3 (1%)	4 (1%)	8 (1%)	6 (1%)	9 (6%)	30 (2%)
Epidermoid cyst	4 (1%)	4 (1%)	11 (2%)	7 (2%)	3 (2%)	29 (2%)
Hemangioma	2 (<1%)	5 (2%)	10 (2%)	5 (1%)	2 (1%)	24 (1%)
Squamous cell carcinoma	3 (1%)	4 (1%)	7 (1%)	5 (1%)	2 (1%)	21 (1%)
Papilloma	2 (<1%)	4 (1%)	12 (2%)	2 (<1%)	0 (<1%)	20 (1%)
Sebaceous adenoma	3 (1%)	3 (<1%)	3 (<1%)	7 (2%)	0 (<1%)	16 (<1%)
Fibrosarcoma	4 (1%)	1 (<1%)	8 (1%)	1 (<1%)	1 (<1%)	15 (<1%)
Plasmacytoma	1 (<1%)	2 (<1%)	6 (1%)	5 (1%)	1 (<1%)	15 (<1%)
Epulides	0 (<1%)	3 (<1%)	6 (1%)	4 (<1%)	1 (<1%)	14 (<1%)
Peripheral nerve sheath tumor	1 (<1%)	3 (<1%)	3 (<1%)	3 (<1%)	2 (1%)	12 (<1%)
Transitional cell carcinoma	3 (1%)	4 (1%)	3 (<1%)	0 (<1%)	0 (<1%)	10 (<1%)
Leukemia	2 (<1%)	0 (<1%)	1 (<1%)	3 (<1%)	0 (<1%)	6 (<1%)
Histiocytic sarcoma	0 (<1%)	0 (<1%)	1 (<1%)	2 (<1%)	2 (1%)	5 (<1%)
Insulinoma	1 (<1%)	0 (<1%)	3 (<1%)	1 (<1%)	0 (<1%)	5 (<1%)
Chondrosarcoma	1 (<1%)	1 (<1%)	1 (<1%)	1 (<1%)	0 (<1%)	4 (<1%)
Cystadenoma	1 (<1%)	0 (<1%)	1 (<1%)	0 (<1%)	0 (<1%)	2 (<1%)
Leiomyoma	1 (<1%)	0 (<1%)	0 (<1%)	0 (<1%)	1 (<1%)	2 (<1%)
Meningioma	1 (<1%)	0 (<1%)	1 (<1%)	0 (<1%)	0 (<1%)	2 (<1%)
Leiomyosarcoma	0 (<1%)	0 (<1%)	1 (<1%)	0 (<1%)	0 (<1%)	1 (<1%)
Multiple myeloma	1 (<1%)	0 (<1%)	0 (<1%)	0 (<1%)	0 (<1%)	1 (<1%)
Thymoma	0 (<1%)	0 (<1%)	0 (<1%)	1 (<1%)	0 (<1%)	1 (<1%)
Rhabdomyosarcoma	0 (<1%)	0 (<1%)	0 (<1%)	0 (<1%)	0 (<1%)	0 (<1%)
Table 9: Proportion with Cardiac Disorder History by Weight Category
Cardiac	Weight Category					Total (N=1567)
	<10kg (N=671)	10 to <20 (N=362)	20 to <30 (N=301)	30 to <40 (N=177)	>=40 (N=56)
Murmur	541 (81%)	269 (74%)	195 (65%)	116 (66%)	35 (62%)	1156 (74%)
Valve disease	63 (9%)	33 (9%)	25 (8%)	14 (8%)	4 (7%)	139 (9%)
Congestive heart failure	84 (13%)	29 (8%)	12 (4%)	10 (6%)	2 (4%)	137 (9%)
Arrhythmia	33 (5%)	24 (7%)	32 (11%)	23 (13%)	12 (21%)	124 (8%)
Cardiomyopathy	19 (3%)	17 (5%)	30 (10%)	22 (12%)	5 (9%)	93 (6%)
Other	28 (4%)	18 (5%)	22 (7%)	11 (6%)	1 (2%)	80 (5%)
Hypertension (high blood pressure)	29 (4%)	26 (7%)	13 (4%)	10 (6%)	0 (<1%)	78 (5%)
Pulmonary hypertension	15 (2%)	2 (<1%)	4 (1%)	2 (1%)	0 (<1%)	23 (1%)
Subaortic stenosis	0 (<1%)	1 (<1%)	9 (3%)	6 (3%)	3 (5%)	19 (1%)
Pulmonic stenosis	2 (<1%)	3 (<1%)	2 (<1%)	1 (<1%)	2 (4%)	10 (<1%)
Endocarditis	3 (<1%)	1 (<1%)	2 (<1%)	1 (<1%)	0 (<1%)	7 (<1%)
Pericardial effusion	2 (<1%)	0 (<1%)	0 (<1%)	0 (<1%)	0 (<1%)	2 (<1%)
Table 10: Proportion with Neurologic Disorder History by Weight Category
Neurologic	Weight Category					Total (N=1324)
	<10kg (N=362)	10 to <20 (N=278)	20 to <30 (N=346)	30 to <40 (N=235)	>=40 (N=103)
Seizures (including epilepsy)	186 (51%)	135 (49%)	139 (40%)	100 (43%)	46 (45%)	606 (46%)
Other	55 (15%)	47 (17%)	66 (19%)	45 (19%)	18 (17%)	231 (17%)
Dementia or senility	59 (16%)	39 (14%)	30 (9%)	18 (8%)	7 (7%)	153 (12%)
Vestibular disease	23 (6%)	35 (13%)	63 (18%)	25 (11%)	1 (<1%)	147 (11%)
Intervertebral disc disease (IVDD)	52 (14%)	23 (8%)	20 (6%)	4 (2%)	3 (3%)	102 (8%)
Laryngeal paralysis	1 (<1%)	3 (1%)	28 (8%)	20 (9%)	13 (13%)	65 (5%)
Degenerative myelopathy	7 (2%)	12 (4%)	15 (4%)	17 (7%)	8 (8%)	59 (4%)
Limb paralysis	14 (4%)	5 (2%)	8 (2%)	5 (2%)	4 (4%)	36 (3%)
Horners syndrome	1 (<1%)	3 (1%)	9 (3%)	12 (5%)	2 (2%)	27 (2%)
Wobbler syndrome	4 (1%)	5 (2%)	1 (<1%)	3 (1%)	5 (5%)	18 (1%)
Polyneuropathy	2 (<1%)	2 (<1%)	4 (1%)	3 (1%)	4 (4%)	15 (1%)
Fibrocartilaginous embolism (FCE)	1 (<1%)	3 (1%)	2 (<1%)	1 (<1%)	4 (4%)	11 (<1%)
Cauda equina syndrome	1 (<1%)	1 (<1%)	2 (<1%)	3 (1%)	1 (<1%)	8 (<1%)
Diskospondylitis	1 (<1%)	1 (<1%)	0 (<1%)	0 (<1%)	2 (2%)	4 (<1%)
Myasthenia gravis	0 (<1%)	0 (<1%)	1 (<1%)	2 (<1%)	1 (<1%)	4 (<1%)
Dysautonomia	0 (<1%)	0 (<1%)	0 (<1%)	0 (<1%)	0 (<1%)	0 (<1%)
Table 11: Proportion with Liver or Pancreas Disorder History by Weight Category
Liver	Weight Category					Total (N=970)
	<10kg (N=393)	10 to <20 (N=209)	20 to <30 (N=195)	30 to <40 (N=130)	>=40 (N=43)
Pancreatitis	245 (62%)	126 (60%)	110 (56%)	77 (59%)	29 (67%)	587 (61%)
Other	82 (21%)	49 (23%)	50 (26%)	26 (20%)	9 (21%)	216 (22%)
Chronic inflammatory liver disease	37 (9%)	20 (10%)	20 (10%)	9 (7%)	0 (<1%)	86 (9%)
Exocrine pancreatic insufficiency (EPI)	8 (2%)	5 (2%)	7 (4%)	11 (8%)	4 (9%)	35 (4%)
Gall bladder mucocele	19 (5%)	12 (6%)	2 (1%)	1 (<1%)	1 (2%)	35 (4%)
Gall bladder surgery	5 (1%)	4 (2%)	2 (1%)	1 (<1%)	1 (2%)	13 (1%)
Microvascular dysplasia (portal vein hypoplasia)	8 (2%)	0 (<1%)	0 (<1%)	0 (<1%)	0 (<1%)	8 (<1%)
Biliary obstruction	2 (<1%)	2 (<1%)	2 (1%)	0 (<1%)	1 (2%)	7 (<1%)
Gall bladder rupture	3 (<1%)	1 (<1%)	2 (1%)	0 (<1%)	0 (<1%)	6 (<1%)
Portosystemic shunt (acquired)	1 (<1%)	1 (<1%)	1 (<1%)	1 (<1%)	0 (<1%)	4 (<1%)
Table 12: Proportion with Respiratory Disorder History by Weight Category
Respiratory	Weight Category					Total (N=950)
	<10kg (N=385)	10 to <20 (N=169)	20 to <30 (N=207)	30 to <40 (N=124)	>=40 (N=65)
Chronic or recurrent cough	122 (32%)	48 (28%)	39 (19%)	19 (15%)	8 (12%)	236 (25%)
Tracheal collapse	147 (38%)	15 (9%)	4 (2%)	2 (2%)	1 (2%)	169 (18%)
Pneumonia	19 (5%)	42 (25%)	51 (25%)	28 (23%)	23 (35%)	163 (17%)
Laryngeal paralysis	3 (<1%)	6 (4%)	44 (21%)	37 (30%)	23 (35%)	113 (12%)
Other	31 (8%)	20 (12%)	38 (18%)	14 (11%)	5 (8%)	108 (11%)
Tracheal stenosis (narrowing )	57 (15%)	7 (4%)	6 (3%)	7 (6%)	3 (5%)	80 (8%)
Chronic or recurrent bronchitis	26 (7%)	17 (10%)	13 (6%)	9 (7%)	3 (5%)	68 (7%)
Elongated soft palate	20 (5%)	17 (10%)	15 (7%)	3 (2%)	0 (<1%)	55 (6%)
Chronic or recurrent rhinitis	14 (4%)	9 (5%)	14 (7%)	5 (4%)	5 (8%)	47 (5%)
Stenotic narrow nares	19 (5%)	15 (9%)	6 (3%)	0 (<1%)	0 (<1%)	40 (4%)
Acquired or acute respiratory distress syndrome (ARDS)	1 (<1%)	0 (<1%)	5 (2%)	2 (2%)	1 (2%)	9 (<1%)
Pulmonary bullae	0 (<1%)	0 (<1%)	2 (<1%)	2 (2%)	1 (2%)	5 (<1%)
Lung lobe torsion	0 (<1%)	0 (<1%)	1 (<1%)	0 (<1%)	0 (<1%)	1 (<1%)
Table 13: Proportion with Endocrine Disorder History by Weight Category
Endocrine	Weight Category					Total (N=913)
	<10kg (N=194)	10 to <20 (N=190)	20 to <30 (N=264)	30 to <40 (N=176)	>=40 (N=89)
Hypothyroidism (low thyroid function)	78 (40%)	86 (45%)	172 (65%)	118 (67%)	66 (74%)	520 (57%)
Cushings disease (hyperadrenocorticism excess adrenal function)	65 (34%)	55 (29%)	35 (13%)	15 (9%)	5 (6%)	175 (19%)
Diabetes mellitus (common diabetes which causes high blood sugar)	37 (19%)	22 (12%)	11 (4%)	11 (6%)	2 (2%)	83 (9%)
Addisons disease (hypoadrenocorticism low adrenal function)	14 (7%)	15 (8%)	25 (9%)	14 (8%)	8 (9%)	76 (8%)
Diabetes insipidus (rare diabetes which causes water balance problems)	4 (2%)	5 (3%)	14 (5%)	6 (3%)	2 (2%)	31 (3%)
Hypoparathyroidism (low parathyroid function causing low calcium)	4 (2%)	6 (3%)	3 (1%)	6 (3%)	5 (6%)	24 (3%)
Hyperthyroidism (excess thyroid function)	5 (3%)	3 (2%)	8 (3%)	5 (3%)	3 (3%)	24 (3%)
Hyperparathyroidism (excess parathyroid function causing high calcium)	2 (1%)	4 (2%)	5 (2%)	2 (1%)	0 (<1%)	13 (1%)
Other	3 (2%)	4 (2%)	2 (<1%)	1 (<1%)	0 (<1%)	10 (1%)
Hypercalcemia (excess calcium in the blood)	1 (<1%)	1 (<1%)	3 (1%)	2 (1%)	0 (<1%)	7 (<1%)
